# Supplementary material for: ﻿New species of redbait from the Philippines (Teleostei, Emmelichthyidae, Emmelichthys)
Source: Zookeys. 2024 Mar 22;1196:95–109. doi: 10.3897/zookeys.1196.111161 (PMC10999954; doi:10.3897/zookeys.1196.111161)
Supplement: XML Treatment for Emmelichthys papillatus [file zookeys.1196.111161-treatment1.xml]

<!DOCTYPE tp:taxon-treatment
  PUBLIC "-//TaxonX//DTD Taxonomic Treatment Publishing DTD v0 20100105//EN" "tax-treatment-NSO.dtd">
<tp:taxon-treatment xmlns:tp="http://www.plazi.org/taxpub"><tp:treatment-meta><kwd-group><label>Taxon classification</label><kwd>
                <named-content content-type="kingdom">Animalia</named-content>
              </kwd><kwd>
                <named-content content-type="order">Perciformes</named-content>
              </kwd><kwd>
                <named-content content-type="family">Emmelichthyidae</named-content>
              </kwd></kwd-group><mixed-citation publication-type="journal"><person-group><name><surname>Girard</surname><given-names>Matthew G.</given-names></name><name><surname>Santos</surname><given-names>Mudjekeewis D.</given-names></name><name><surname>Bemis</surname><given-names>Katherine E.</given-names></name></person-group><article-title>﻿New species of redbait from the Philippines (<tp:taxon-name><tp:taxon-name-part taxon-name-part-type="subclass">Teleostei</tp:taxon-name-part></tp:taxon-name>, <tp:taxon-name><tp:taxon-name-part taxon-name-part-type="family">Emmelichthyidae</tp:taxon-name-part></tp:taxon-name>, <italic><tp:taxon-name><tp:taxon-name-part taxon-name-part-type="genus" reg="Emmelichthys">Emmelichthys</tp:taxon-name-part></tp:taxon-name></italic>)</article-title><source>Zookeys</source><day>22</day><month>03</month><year>2024</year><volume>1196</volume><fpage>95</fpage><lpage>109</lpage><pub-id pub-id-type="doi">10.3897/zookeys.1196.111161</pub-id></mixed-citation></tp:treatment-meta><tp:nomenclature><label>﻿</label><tp:taxon-name>
              <object-id xmlns:xlink="http://www.w3.org/1999/xlink" content-type="arpha" xlink:type="simple">BABCF9F1-326F-5D68-8A43-5C3D2FF327EF</object-id>
              <tp:taxon-name-part taxon-name-part-type="genus" reg="Emmelichthys">Emmelichthys</tp:taxon-name-part>
              <tp:taxon-name-part taxon-name-part-type="species" reg="papillatus">papillatus</tp:taxon-name-part>
              <object-id xmlns:xlink="http://www.w3.org/1999/xlink" content-type="zoobank" xlink:type="simple">https://zoobank.org/804D459E-72C9-458A-A347-6CD8D88B2E30</object-id>
            </tp:taxon-name><tp:taxon-status xmlns:xlink="http://www.w3.org/1999/xlink" xlink:type="simple">sp. nov.</tp:taxon-status></tp:nomenclature><tp:treatment-sec sec-type="etymology" id="SECID0EDOAG"><title>Etymology.</title><p>Named for the diagnostic fleshy cleithral papillae.</p></tp:treatment-sec><tp:treatment-sec sec-type="English name" id="SECID0EIOAG"><title>English name.</title><p>Papillated redbait.</p></tp:treatment-sec><tp:treatment-sec sec-type="Tagalog name" id="SECID0ENOAG"><title>Tagalog name.</title><p>Rebentador pula.</p></tp:treatment-sec><tp:treatment-sec sec-type="Types" id="SECID0ESOAG"><title>Types.</title><p><bold><italic>Holotype</italic>.</bold> PNM 15806 (ex. KAUM-I. 91845); 154 mm TL; 130 mm SL; purchased 12 September 2016 from Oton Fish Market; likely captured off Iloilo, Panay Island, Philippines, <named-content xmlns:xlink="http://www.w3.org/1999/xlink" content-type="dwc:verbatimCoordinates" xlink:type="simple"><named-content content-type="geo-json" specific-use="{&#34;type&#34;:&#34;Point&#34;,&#34;coordinates&#34;:[123.000000,11.000000]}" id="NCID0EAPAG" xlink:type="simple">11°N, 123°E</named-content></named-content> (Fig. <xref ref-type="fig" rid="F1">1</xref>, Tables <xref ref-type="table" rid="T1">1</xref>–<xref ref-type="table" rid="T4">4</xref>). Collected by Y. Fukui and M. Matsunuma (<xref ref-type="bibr" rid="B25">Motomura et al. [2017</xref>: 128] identified as <italic><tp:taxon-name><tp:taxon-name-part taxon-name-part-type="genus" reg="Emmelichthys">E.</tp:taxon-name-part><tp:taxon-name-part taxon-name-part-type="species" reg="struhsakeri">struhsakeri</tp:taxon-name-part></tp:taxon-name></italic>). <bold><italic>Paratypes</italic>.</bold> USNM 424606; 138 mm TL; 122 mm SL; purchased 1 June 2013 from Pasil Market, Cebu Island, Philippines, <named-content xmlns:xlink="http://www.w3.org/1999/xlink" content-type="dwc:verbatimCoordinates" xlink:type="simple"><named-content content-type="geo-json" specific-use="{&#34;type&#34;:&#34;Point&#34;,&#34;coordinates&#34;:[123.892000,10.291694]}" id="NCID0EHQAG" xlink:type="simple">10°17'30.1"N, 123°53'31.2"E</named-content></named-content> (Fig. <xref ref-type="fig" rid="F2">2</xref>, Tables <xref ref-type="table" rid="T1">1</xref>–<xref ref-type="table" rid="T4">4</xref>). Collected by J. T. Williams, K. E. Carpenter, A. Lizano, and A. Macaspac. KAUM-I. 193858 (ex. USNM 424607); 132 mm TL; 119 mm SL; same collection information as USNM 424606.</p><fig id="F1" position="float" orientation="portrait"><object-id xmlns:xlink="http://www.w3.org/1999/xlink" content-type="doi" xlink:type="simple">10.3897/zookeys.1196.111161.figure1</object-id><object-id xmlns:xlink="http://www.w3.org/1999/xlink" content-type="zenodo_dep_id" xlink:type="simple">10865151</object-id><object-id xmlns:xlink="http://www.w3.org/1999/xlink" content-type="arpha" xlink:type="simple">0F33076D-02BD-54D9-96DB-9F8DA1556CF4</object-id><label>Figure 1.</label><caption><p>Holotype of <italic><tp:taxon-name><tp:taxon-name-part taxon-name-part-type="genus" reg="Emmelichthys">Emmelichthys</tp:taxon-name-part><tp:taxon-name-part taxon-name-part-type="species" reg="papillatus">papillatus</tp:taxon-name-part></tp:taxon-name></italic> sp. nov. (PNM 15806 [ex. KAUM-I. 91845]) from the Philippines <bold>A</bold> before preservation. Photograph by the Kagoshima University Museum <bold>B</bold> preserved specimen.</p></caption><graphic xmlns:xlink="http://www.w3.org/1999/xlink" xlink:href="zookeys-1196-095_article-111161__-g001.jpg" position="float" orientation="portrait" xlink:type="simple" id="oo_1007549.jpg"><uri content-type="original_file" xlink:type="simple">https://binary.pensoft.net/fig/1007549</uri></graphic></fig><fig id="F2" position="float" orientation="portrait"><object-id xmlns:xlink="http://www.w3.org/1999/xlink" content-type="doi" xlink:type="simple">10.3897/zookeys.1196.111161.figure2</object-id><object-id xmlns:xlink="http://www.w3.org/1999/xlink" content-type="zenodo_dep_id" xlink:type="simple">10865153</object-id><object-id xmlns:xlink="http://www.w3.org/1999/xlink" content-type="arpha" xlink:type="simple">D95A83EB-7EAF-5513-92D1-D264ADCC9E3E</object-id><label>Figure 2.</label><caption><p>Paratypes of <italic><tp:taxon-name><tp:taxon-name-part taxon-name-part-type="genus" reg="Emmelichthys">Emmelichthys</tp:taxon-name-part><tp:taxon-name-part taxon-name-part-type="species" reg="papillatus">papillatus</tp:taxon-name-part></tp:taxon-name></italic> sp. nov. and collection localities for specimens examined in this study <bold>A</bold> KAUM-I. 193858 (ex. USNM 424607) before preservation <bold>B</bold> USNM 424606 before preservation. Photographs by J. T. Williams <bold>C</bold> distribution of Pacific <italic><tp:taxon-name><tp:taxon-name-part taxon-name-part-type="genus" reg="Emmelichthys">Emmelichthys</tp:taxon-name-part></tp:taxon-name></italic> spp. type materials examined.</p></caption><graphic xmlns:xlink="http://www.w3.org/1999/xlink" xlink:href="zookeys-1196-095_article-111161__-g002.jpg" position="float" orientation="portrait" xlink:type="simple" id="oo_1007550.jpg"><uri content-type="original_file" xlink:type="simple">https://binary.pensoft.net/fig/1007550</uri></graphic></fig></tp:treatment-sec><tp:treatment-sec sec-type="diagnosis" id="SECID0EZSAG"><title>Diagnosis.</title><p><italic><tp:taxon-name><tp:taxon-name-part taxon-name-part-type="genus" reg="Emmelichthys">Emmelichthys</tp:taxon-name-part><tp:taxon-name-part taxon-name-part-type="species" reg="papillatus">papillatus</tp:taxon-name-part></tp:taxon-name></italic> is distinguished from congeners in the Pacific Ocean by the presence of two fleshy papillae on the cleithrum (absent in <italic><tp:taxon-name><tp:taxon-name-part taxon-name-part-type="genus" reg="Emmelichthys">E.</tp:taxon-name-part><tp:taxon-name-part taxon-name-part-type="species" reg="elongatus">elongatus</tp:taxon-name-part></tp:taxon-name></italic>, <italic><tp:taxon-name><tp:taxon-name-part taxon-name-part-type="genus" reg="Emmelichthys">E.</tp:taxon-name-part><tp:taxon-name-part taxon-name-part-type="species" reg="karnellai">karnellai</tp:taxon-name-part></tp:taxon-name></italic>, <italic><tp:taxon-name><tp:taxon-name-part taxon-name-part-type="genus" reg="Emmelichthys">E.</tp:taxon-name-part><tp:taxon-name-part taxon-name-part-type="species" reg="struhsakeri">struhsakeri</tp:taxon-name-part></tp:taxon-name></italic>; see Fig. <xref ref-type="fig" rid="F3">3</xref>) and fewer number of gill rakers (30–33 vs. 34+ in other species). It can be further differentiated from <italic><tp:taxon-name><tp:taxon-name-part taxon-name-part-type="genus" reg="Emmelichthys">E.</tp:taxon-name-part><tp:taxon-name-part taxon-name-part-type="species" reg="cyanescens">cyanescens</tp:taxon-name-part></tp:taxon-name></italic> and <italic><tp:taxon-name><tp:taxon-name-part taxon-name-part-type="genus" reg="Emmelichthys">E.</tp:taxon-name-part><tp:taxon-name-part taxon-name-part-type="species" reg="nitidus">nitidus</tp:taxon-name-part></tp:taxon-name></italic>, which have bony cleithral papillae, by fewer pectoral-fin rays (18–19 vs. 22 in <italic><tp:taxon-name><tp:taxon-name-part taxon-name-part-type="genus" reg="Emmelichthys">E.</tp:taxon-name-part><tp:taxon-name-part taxon-name-part-type="species" reg="cyanescens">cyanescens</tp:taxon-name-part></tp:taxon-name></italic>, 20–23 in <italic><tp:taxon-name><tp:taxon-name-part taxon-name-part-type="genus" reg="Emmelichthys">E.</tp:taxon-name-part><tp:taxon-name-part taxon-name-part-type="species" reg="nitidus">nitidus</tp:taxon-name-part></tp:taxon-name></italic>) and fewer lateral-line scales (69–74 vs. 100–105 in <italic><tp:taxon-name><tp:taxon-name-part taxon-name-part-type="genus" reg="Emmelichthys">E.</tp:taxon-name-part><tp:taxon-name-part taxon-name-part-type="species" reg="cyanescens">cyanescens</tp:taxon-name-part></tp:taxon-name></italic>, 87–93 in <italic><tp:taxon-name><tp:taxon-name-part taxon-name-part-type="genus" reg="Emmelichthys">E.</tp:taxon-name-part><tp:taxon-name-part taxon-name-part-type="species" reg="nitidus">nitidus</tp:taxon-name-part></tp:taxon-name></italic>). It can also be differentiated from <italic><tp:taxon-name><tp:taxon-name-part taxon-name-part-type="genus" reg="Erythrocles">Erythrocles</tp:taxon-name-part><tp:taxon-name-part taxon-name-part-type="species" reg="schlegelii">schlegelii</tp:taxon-name-part></tp:taxon-name></italic>, which also has fleshy cleithral papillae, by II isolated dorsal-fin spines between the spinous and soft dorsal fin.</p><fig id="F3" position="float" orientation="portrait"><object-id xmlns:xlink="http://www.w3.org/1999/xlink" content-type="doi" xlink:type="simple">10.3897/zookeys.1196.111161.figure3</object-id><object-id xmlns:xlink="http://www.w3.org/1999/xlink" content-type="zenodo_dep_id" xlink:type="simple">10865155</object-id><object-id xmlns:xlink="http://www.w3.org/1999/xlink" content-type="arpha" xlink:type="simple">10F970F8-69D8-54E9-8E4F-9A797CD7F46D</object-id><label>Figure 3.</label><caption><p>Pectoral girdle in species of <italic><tp:taxon-name><tp:taxon-name-part taxon-name-part-type="genus" reg="Emmelichthys">Emmelichthys</tp:taxon-name-part></tp:taxon-name></italic><bold>A</bold> fleshy cleithral papillae (arrows) in <italic><tp:taxon-name><tp:taxon-name-part taxon-name-part-type="genus" reg="Emmelichthys">E.</tp:taxon-name-part><tp:taxon-name-part taxon-name-part-type="species" reg="papillatus">papillatus</tp:taxon-name-part></tp:taxon-name></italic> sp. nov. (PNM 15806 [ex. KAUM-I. 91845] holotype) <bold>B</bold><abbrev xmlns:xlink="http://www.w3.org/1999/xlink" xlink:title="microcomputed tomography" id="ABBRID0E1XAG" xlink:type="simple">µCT</abbrev> scan of pectoral girdle in <italic><tp:taxon-name><tp:taxon-name-part taxon-name-part-type="genus" reg="Emmelichthys">E.</tp:taxon-name-part><tp:taxon-name-part taxon-name-part-type="species" reg="papillatus">papillatus</tp:taxon-name-part></tp:taxon-name></italic> sp. nov. (PNM 15806 [ex. KAUM-I. 91845] holotype). Arrow indicates absence of anterior expansion of cleithrum <bold>C</bold> absence of cleithral papillae in <italic><tp:taxon-name><tp:taxon-name-part taxon-name-part-type="genus" reg="Emmelichthys">E.</tp:taxon-name-part><tp:taxon-name-part taxon-name-part-type="species" reg="struhsakeri">struhsakeri</tp:taxon-name-part></tp:taxon-name></italic> (AMS I.17244-001) <bold>D</bold><abbrev xmlns:xlink="http://www.w3.org/1999/xlink" xlink:title="microcomputed tomography" id="ABBRID0EYYAG" xlink:type="simple">µCT</abbrev> scan of pectoral girdle in <italic><tp:taxon-name><tp:taxon-name-part taxon-name-part-type="genus" reg="Emmelichthys">E.</tp:taxon-name-part><tp:taxon-name-part taxon-name-part-type="species" reg="struhsakeri">struhsakeri</tp:taxon-name-part></tp:taxon-name></italic> (USNM 214690 holotype). Arrow indicates absence of anterior expansion of cleithrum <bold>E</bold> bony cleithral papillae (arrows) in <italic><tp:taxon-name><tp:taxon-name-part taxon-name-part-type="genus" reg="Emmelichthys">E.</tp:taxon-name-part><tp:taxon-name-part taxon-name-part-type="species" reg="nitidus">nitidus</tp:taxon-name-part></tp:taxon-name></italic> (NSMT P.125978) <bold>F</bold><abbrev xmlns:xlink="http://www.w3.org/1999/xlink" xlink:title="microcomputed tomography" id="ABBRID0EWZAG" xlink:type="simple">µCT</abbrev> scan of pectoral girdle in <italic><tp:taxon-name><tp:taxon-name-part taxon-name-part-type="genus" reg="Emmelichthys">E.</tp:taxon-name-part><tp:taxon-name-part taxon-name-part-type="species" reg="nitidus">nitidus</tp:taxon-name-part></tp:taxon-name></italic> (CSIRO H 4244-01). Arrow indicates prominent anterior expansion of cleithrum that supports ventral cleithral papilla.</p></caption><graphic xmlns:xlink="http://www.w3.org/1999/xlink" xlink:href="zookeys-1196-095_article-111161__-g003.jpg" position="float" orientation="portrait" xlink:type="simple" id="oo_1007551.jpg"><uri content-type="original_file" xlink:type="simple">https://binary.pensoft.net/fig/1007551</uri></graphic></fig></tp:treatment-sec><tp:treatment-sec sec-type="description" id="SECID0EK1AG"><title>Description</title><p><bold>(See Tables <xref ref-type="table" rid="T3">3</xref>, <xref ref-type="table" rid="T4">4</xref> for counts and measurements).</bold> Dorsal fin with anterior VIII spines connected by membrane; penultimate II spines not connected to adjacent spines via membrane but with short membrane behind each spine; membrane of last dorsal-fin spine connected to first soft dorsal-fin ray. Upper 2 pectoral-fin rays unbranched. Body and head, except for a narrow median region dorsal to upper lip, covered with ctenoid scales; 5–7 scales from middle of spinous dorsal fin to lateral line; 7–8 scales from dorsal-fin origin and 14–16 from anal-fin origin to lateral line; 26–28 circumpeduncular scales. Soft dorsal and anal fins with scaly sheath at base, broadening near last few rays; no scales on dorsal or anal fins beyond basal sheath; pectoral fins scaled proximally; caudal fin with small scales on basal fleshy region and proximally on rays. Nostrils small, subequal, close-set. Maxilla reaching vertical at front edge of pupil. Opercle with 2–3 flat spines. No teeth on vomer, palatines, or jaws. Shallow groove on rear margin of gill cavity at upper end of cleithrum; cleithrum with two pronounced fleshy papillae that lack underlying osteological support (Fig. <xref ref-type="fig" rid="F3">3A–B</xref>; compare with <italic><tp:taxon-name><tp:taxon-name-part taxon-name-part-type="genus" reg="Emmelichthys">E.</tp:taxon-name-part><tp:taxon-name-part taxon-name-part-type="species" reg="struhsakeri">struhsakeri</tp:taxon-name-part></tp:taxon-name></italic> [Fig. <xref ref-type="fig" rid="F3">3C–D</xref>] and <italic><tp:taxon-name><tp:taxon-name-part taxon-name-part-type="genus" reg="Emmelichthys">E.</tp:taxon-name-part><tp:taxon-name-part taxon-name-part-type="species" reg="nitidus">nitidus</tp:taxon-name-part></tp:taxon-name></italic> [Fig. <xref ref-type="fig" rid="F3">3E–F</xref>]). Pectoral fins reaching slightly posterior to vertical at tips of pelvic fins. Anal fin origin slightly posterior to vertical at first soft dorsal-fin ray. Anus well in advance of anal fin origin.</p><table-wrap id="T3" position="float" orientation="portrait"><label>Table 3.</label><caption><p>Counts and measurements of type specimens for <italic><tp:taxon-name><tp:taxon-name-part taxon-name-part-type="genus" reg="Emmelichthys">Emmelichthys</tp:taxon-name-part><tp:taxon-name-part taxon-name-part-type="species" reg="papillatus">papillatus</tp:taxon-name-part></tp:taxon-name></italic> sp. nov. Dashes indicate data not collected because of specimen damage.</p></caption><table id="TID0EUCAI" rules="all"><tbody><tr><th rowspan="2" colspan="1">Characters</th><th rowspan="1" colspan="1">Holotype</th><th rowspan="1" colspan="1">Paratype</th><th rowspan="1" colspan="1">Paratype</th></tr><tr><th rowspan="1" colspan="1">PNM 15806</th><th rowspan="1" colspan="1">USNM 424606</th><th rowspan="1" colspan="1">KAUM-I. 193858</th></tr><tr><td rowspan="1" colspan="1">Total length in mm</td><td rowspan="1" colspan="1">154</td><td rowspan="1" colspan="1">138</td><td rowspan="1" colspan="1">132</td></tr><tr><td rowspan="1" colspan="1">Standard length (SL) in mm</td><td rowspan="1" colspan="1">130</td><td rowspan="1" colspan="1">122</td><td rowspan="1" colspan="1">119</td></tr><tr><td rowspan="1" colspan="1">Dorsal-fin spines</td><td rowspan="1" colspan="1">XI</td><td rowspan="1" colspan="1">–</td><td rowspan="1" colspan="1">XI</td></tr><tr><td rowspan="1" colspan="1">Dorsal-fin spines connected by membrane</td><td rowspan="1" colspan="1">VIII</td><td rowspan="1" colspan="1">–</td><td rowspan="1" colspan="1">VIII</td></tr><tr><td rowspan="1" colspan="1">Isolated posterior dorsal-fin spines</td><td rowspan="1" colspan="1">II</td><td rowspan="1" colspan="1">II</td><td rowspan="1" colspan="1">II</td></tr><tr><td rowspan="1" colspan="1">Dorsal-fin rays</td><td rowspan="1" colspan="1">11</td><td rowspan="1" colspan="1">11</td><td rowspan="1" colspan="1">11</td></tr><tr><td rowspan="1" colspan="1">Pectoral-fin rays</td><td rowspan="1" colspan="1">18</td><td rowspan="1" colspan="1">19</td><td rowspan="1" colspan="1">19</td></tr><tr><td rowspan="1" colspan="1">Anal-fin rays</td><td rowspan="1" colspan="1">10</td><td rowspan="1" colspan="1">10</td><td rowspan="1" colspan="1">10</td></tr><tr><td rowspan="1" colspan="1">Gill rakers (Upper + Lower)</td><td rowspan="1" colspan="1">8+22</td><td rowspan="1" colspan="1">8+25</td><td rowspan="1" colspan="1">8+25</td></tr><tr><td rowspan="1" colspan="1">Lateral-line scales</td><td rowspan="1" colspan="1">74</td><td rowspan="1" colspan="1">74</td><td rowspan="1" colspan="1">69</td></tr><tr><td rowspan="1" colspan="1">Fleshy cleithral papillae</td><td rowspan="1" colspan="1">Present</td><td rowspan="1" colspan="1">Present</td><td rowspan="1" colspan="1">Present</td></tr><tr><td rowspan="1" colspan="1">Body depth in %SL</td><td rowspan="1" colspan="1">19.8</td><td rowspan="1" colspan="1">–</td><td rowspan="1" colspan="1">–</td></tr><tr><td rowspan="1" colspan="1">Body width in %SL</td><td rowspan="1" colspan="1">12.5</td><td rowspan="1" colspan="1">11.6</td><td rowspan="1" colspan="1">–</td></tr><tr><td rowspan="1" colspan="1">Head length in %SL</td><td rowspan="1" colspan="1">27.9</td><td rowspan="1" colspan="1">26.0</td><td rowspan="1" colspan="1">25.3</td></tr><tr><td rowspan="1" colspan="1">Orbit diameter in %SL</td><td rowspan="1" colspan="1">7.7</td><td rowspan="1" colspan="1">7.0</td><td rowspan="1" colspan="1">6.7</td></tr><tr><td rowspan="1" colspan="1">Interorbital width in %SL</td><td rowspan="1" colspan="1">7.4</td><td rowspan="1" colspan="1">6.3</td><td rowspan="1" colspan="1">7.1</td></tr><tr><td rowspan="1" colspan="1">Predorsal distance in %SL</td><td rowspan="1" colspan="1">36.2</td><td rowspan="1" colspan="1">34.4</td><td rowspan="1" colspan="1">35.3</td></tr><tr><td rowspan="1" colspan="1">Distance from snout to anus in %SL</td><td rowspan="1" colspan="1">60.9</td><td rowspan="1" colspan="1">–</td><td rowspan="1" colspan="1">–</td></tr><tr><td rowspan="1" colspan="1">Spinous dorsal-fin base in %SL</td><td rowspan="1" colspan="1">27.8</td><td rowspan="1" colspan="1">27.5</td><td rowspan="1" colspan="1">27.4</td></tr><tr><td rowspan="1" colspan="1">Pectoral-fin length in %SL</td><td rowspan="1" colspan="1">17.7</td><td rowspan="1" colspan="1">15.7</td><td rowspan="1" colspan="1">16.3</td></tr><tr><td rowspan="1" colspan="1">Pelvic-fin length in %SL</td><td rowspan="1" colspan="1">14.6</td><td rowspan="1" colspan="1">13.1</td><td rowspan="1" colspan="1">12.6</td></tr><tr><td rowspan="1" colspan="1">Caudal-peduncle depth in %SL</td><td rowspan="1" colspan="1">7.2</td><td rowspan="1" colspan="1">7.8</td><td rowspan="1" colspan="1">7.3</td></tr><tr><td rowspan="1" colspan="1">Caudal-peduncle width in %SL</td><td rowspan="1" colspan="1">3.5</td><td rowspan="1" colspan="1">3.0</td><td rowspan="1" colspan="1">4.1</td></tr><tr><td rowspan="1" colspan="1">Longest dorsal-fin spine in %SL</td><td rowspan="1" colspan="1">13.1</td><td rowspan="1" colspan="1">12.6</td><td rowspan="1" colspan="1">12.4</td></tr><tr><td rowspan="1" colspan="1">Penultimate dorsal-fin spine in %SL</td><td rowspan="1" colspan="1">2.1</td><td rowspan="1" colspan="1">2.8</td><td rowspan="1" colspan="1">1.9</td></tr><tr><td rowspan="1" colspan="1">Last dorsal-fin spine in %SL</td><td rowspan="1" colspan="1">–</td><td rowspan="1" colspan="1">3.2</td><td rowspan="1" colspan="1">3.2</td></tr><tr><td rowspan="1" colspan="1">First anal-fin spine in %SL</td><td rowspan="1" colspan="1">1.3</td><td rowspan="1" colspan="1">–</td><td rowspan="1" colspan="1">1.4</td></tr><tr><td rowspan="1" colspan="1">Third anal-fin spine in %SL</td><td rowspan="1" colspan="1">4.5</td><td rowspan="1" colspan="1">–</td><td rowspan="1" colspan="1">5.2</td></tr><tr><td rowspan="1" colspan="1">Pelvic base to anus in %SL</td><td rowspan="1" colspan="1">28.1</td><td rowspan="1" colspan="1">–</td><td rowspan="1" colspan="1">–</td></tr></tbody></table></table-wrap><table-wrap id="T4" position="float" orientation="portrait"><label>Table 4.</label><caption><p>Counts and measurements among species of <italic><tp:taxon-name><tp:taxon-name-part taxon-name-part-type="genus" reg="Emmelichthys">Emmelichthys</tp:taxon-name-part></tp:taxon-name></italic>. Values for species not described in this study from <xref ref-type="bibr" rid="B14">Heemstra and Randall (1977)</xref>, <xref ref-type="bibr" rid="B21">Kotlyar (1982)</xref> and <xref ref-type="bibr" rid="B8">Fricke et al. (2014)</xref>. Dashes indicate data not available.</p></caption><table id="TID0ETXAI" rules="all"><tbody><tr><th rowspan="1" colspan="1">Characters</th><th rowspan="1" colspan="1"><italic><tp:taxon-name><tp:taxon-name-part taxon-name-part-type="genus" reg="Emmelichthys">E.</tp:taxon-name-part><tp:taxon-name-part taxon-name-part-type="species" reg="papillatus">papillatus</tp:taxon-name-part></tp:taxon-name></italic> sp. nov.</th><th rowspan="1" colspan="1">
                      <italic>
                        <tp:taxon-name><tp:taxon-name-part taxon-name-part-type="genus" reg="Emmelichthys">E.</tp:taxon-name-part><tp:taxon-name-part taxon-name-part-type="species" reg="cyanescens">cyanescens</tp:taxon-name-part></tp:taxon-name>
                      </italic>
                    </th><th rowspan="1" colspan="1">
                      <italic>
                        <tp:taxon-name><tp:taxon-name-part taxon-name-part-type="genus" reg="Emmelichthys">E.</tp:taxon-name-part><tp:taxon-name-part taxon-name-part-type="species" reg="elongatus">elongatus</tp:taxon-name-part></tp:taxon-name>
                      </italic>
                    </th><th rowspan="1" colspan="1">
                      <italic>
                        <tp:taxon-name><tp:taxon-name-part taxon-name-part-type="genus" reg="Emmelichthys">E.</tp:taxon-name-part><tp:taxon-name-part taxon-name-part-type="species" reg="karnellai">karnellai</tp:taxon-name-part></tp:taxon-name>
                      </italic>
                    </th><th rowspan="1" colspan="1">
                      <italic>
                        <tp:taxon-name><tp:taxon-name-part taxon-name-part-type="genus" reg="Emmelichthys">E.</tp:taxon-name-part><tp:taxon-name-part taxon-name-part-type="species" reg="nitidus">nitidus</tp:taxon-name-part></tp:taxon-name>
                      </italic>
                    </th><th rowspan="1" colspan="1">
                      <italic>
                        <tp:taxon-name><tp:taxon-name-part taxon-name-part-type="genus" reg="Emmelichthys">E.</tp:taxon-name-part><tp:taxon-name-part taxon-name-part-type="species" reg="ruber">ruber</tp:taxon-name-part></tp:taxon-name>
                      </italic>
                    </th><th rowspan="1" colspan="1">
                      <italic>
                        <tp:taxon-name><tp:taxon-name-part taxon-name-part-type="genus" reg="Emmelichthys">E.</tp:taxon-name-part><tp:taxon-name-part taxon-name-part-type="species" reg="struhsakeri">struhsakeri</tp:taxon-name-part></tp:taxon-name>
                      </italic>
                    </th></tr><tr><td rowspan="1" colspan="1">Dorsal-fin spines</td><td rowspan="1" colspan="1">XI</td><td rowspan="1" colspan="1">XIII–XIV</td><td rowspan="1" colspan="1">XII</td><td rowspan="1" colspan="1">XII–XIII</td><td rowspan="1" colspan="1">XIII–XIV</td><td rowspan="1" colspan="1">XII–XIII</td><td rowspan="1" colspan="1">XI–XII</td></tr><tr><td rowspan="1" colspan="1">Dorsal-fin spines connected by membrane</td><td rowspan="1" colspan="1">VIII</td><td rowspan="1" colspan="1">XI–X</td><td rowspan="1" colspan="1">VIII</td><td rowspan="1" colspan="1">VIII–IX</td><td rowspan="1" colspan="1">IX–X</td><td rowspan="1" colspan="1">VII–IX</td><td rowspan="1" colspan="1">VIII–X</td></tr><tr><td rowspan="1" colspan="1">Isolated posterior dorsal-fin spines</td><td rowspan="1" colspan="1">II</td><td rowspan="1" colspan="1">II–III</td><td rowspan="1" colspan="1">III</td><td rowspan="1" colspan="1">IV–V</td><td rowspan="1" colspan="1">II–III</td><td rowspan="1" colspan="1">III–V</td><td rowspan="1" colspan="1">I–III</td></tr><tr><td rowspan="1" colspan="1">Length of posterior dorsal-fin spines</td><td rowspan="1" colspan="1">Protruding</td><td rowspan="1" colspan="1">Protruding</td><td rowspan="1" colspan="1">Protruding</td><td rowspan="1" colspan="1">Embedded</td><td rowspan="1" colspan="1">Protruding</td><td rowspan="1" colspan="1">Embedded</td><td rowspan="1" colspan="1">Protruding</td></tr><tr><td rowspan="1" colspan="1">Dorsal-fin rays</td><td rowspan="1" colspan="1">11</td><td rowspan="1" colspan="1">9–10</td><td rowspan="1" colspan="1">9–10</td><td rowspan="1" colspan="1">10–11</td><td rowspan="1" colspan="1">9–11</td><td rowspan="1" colspan="1">9–11</td><td rowspan="1" colspan="1">10–12</td></tr><tr><td rowspan="1" colspan="1">Pectoral-fin rays</td><td rowspan="1" colspan="1">18–19</td><td rowspan="1" colspan="1">22</td><td rowspan="1" colspan="1">18–20</td><td rowspan="1" colspan="1">21–23</td><td rowspan="1" colspan="1">20–23</td><td rowspan="1" colspan="1">19–20</td><td rowspan="1" colspan="1">19–21</td></tr><tr><td rowspan="1" colspan="1">Anal-fin rays</td><td rowspan="1" colspan="1">10</td><td rowspan="1" colspan="1">10–11</td><td rowspan="1" colspan="1">9–10</td><td rowspan="1" colspan="1">9–10</td><td rowspan="1" colspan="1">9–10</td><td rowspan="1" colspan="1">9–10</td><td rowspan="1" colspan="1">9–10</td></tr><tr><td rowspan="1" colspan="1">Gill rakers</td><td rowspan="1" colspan="1">30–33</td><td rowspan="1" colspan="1">39–42</td><td rowspan="1" colspan="1">34–38</td><td rowspan="1" colspan="1">37–43</td><td rowspan="1" colspan="1">37–43</td><td rowspan="1" colspan="1">33–38</td><td rowspan="1" colspan="1">34–41</td></tr><tr><td rowspan="1" colspan="1">Lateral-line scales</td><td rowspan="1" colspan="1">69–74</td><td rowspan="1" colspan="1">100–105</td><td rowspan="1" colspan="1">61–68</td><td rowspan="1" colspan="1">76–85</td><td rowspan="1" colspan="1">87–98</td><td rowspan="1" colspan="1">71–74</td><td rowspan="1" colspan="1">68–76</td></tr><tr><td rowspan="1" colspan="1">Cleithral papillae</td><td rowspan="1" colspan="1">Present - Fleshy</td><td rowspan="1" colspan="1">Present - Bony</td><td rowspan="1" colspan="1">Absent</td><td rowspan="1" colspan="1">Absent</td><td rowspan="1" colspan="1">Present - Bony</td><td rowspan="1" colspan="1">Absent</td><td rowspan="1" colspan="1">Absent</td></tr><tr><td rowspan="1" colspan="1">Body depth in %SL</td><td rowspan="1" colspan="1">19.8</td><td rowspan="1" colspan="1">18.0–22.0</td><td rowspan="1" colspan="1">15.0–19.0</td><td rowspan="1" colspan="1">19.0–22.0</td><td rowspan="1" colspan="1">19.0–24.0</td><td rowspan="1" colspan="1">19.0–28.0</td><td rowspan="1" colspan="1">20.0–25.0</td></tr><tr><td rowspan="1" colspan="1">Body width in %SL</td><td rowspan="1" colspan="1">11.6–12.5</td><td rowspan="1" colspan="1">–</td><td rowspan="1" colspan="1">11.0–13.0</td><td rowspan="1" colspan="1">14.0–17.0</td><td rowspan="1" colspan="1">11.0–17.0</td><td rowspan="1" colspan="1">11.0–16.0</td><td rowspan="1" colspan="1">13.0–16.0</td></tr><tr><td rowspan="1" colspan="1">Head length in %SL</td><td rowspan="1" colspan="1">25.3–27.9</td><td rowspan="1" colspan="1">25.0–27.0</td><td rowspan="1" colspan="1">26.0–27.0</td><td rowspan="1" colspan="1">25.0–27.0</td><td rowspan="1" colspan="1">25.0–30.0</td><td rowspan="1" colspan="1">25.0–32.0</td><td rowspan="1" colspan="1">26.0–30.0</td></tr><tr><td rowspan="1" colspan="1">Orbit diameter in %SL</td><td rowspan="1" colspan="1">6.7–7.7</td><td rowspan="1" colspan="1">7.1–8.7</td><td rowspan="1" colspan="1">6.5–9.6</td><td rowspan="1" colspan="1">8.8–9.6</td><td rowspan="1" colspan="1">7.0–11.0</td><td rowspan="1" colspan="1">8.6–12.9</td><td rowspan="1" colspan="1">9.0–11.1</td></tr><tr><td rowspan="1" colspan="1">Interorbital width in %SL</td><td rowspan="1" colspan="1">6.3–7.4</td><td rowspan="1" colspan="1">5.9–6.2</td><td rowspan="1" colspan="1">5.4–6.6</td><td rowspan="1" colspan="1">7.0–7.7</td><td rowspan="1" colspan="1">6.0–7.7</td><td rowspan="1" colspan="1">5.8–7.1</td><td rowspan="1" colspan="1">6.3–7.8</td></tr><tr><td rowspan="1" colspan="1">Predorsal distance in %SL</td><td rowspan="1" colspan="1">34.4–36.2</td><td rowspan="1" colspan="1">35.0–37.0</td><td rowspan="1" colspan="1">–</td><td rowspan="1" colspan="1">37.0–39.0</td><td rowspan="1" colspan="1">35.0–39.0</td><td rowspan="1" colspan="1">35.0–43.0</td><td rowspan="1" colspan="1">35.0–40.0</td></tr><tr><td rowspan="1" colspan="1">Distance from snout to anus in %SL</td><td rowspan="1" colspan="1">60.9</td><td rowspan="1" colspan="1">64.0–67.0</td><td rowspan="1" colspan="1">–</td><td rowspan="1" colspan="1">57.0–66.0</td><td rowspan="1" colspan="1">64.0–72.0</td><td rowspan="1" colspan="1">57.0–62.0</td><td rowspan="1" colspan="1">58.0–63.0</td></tr><tr><td rowspan="1" colspan="1">Spinous dorsal-fin base in %SL</td><td rowspan="1" colspan="1">27.4–27.8</td><td rowspan="1" colspan="1">30.0–31.0</td><td rowspan="1" colspan="1">28.0–36.0</td><td rowspan="1" colspan="1">32.0–34.0</td><td rowspan="1" colspan="1">30.0–36.0</td><td rowspan="1" colspan="1">25.0–31.0</td><td rowspan="1" colspan="1">26.0–30.0</td></tr><tr><td rowspan="1" colspan="1">Pectoral-fin length in %SL</td><td rowspan="1" colspan="1">15.7–17.7</td><td rowspan="1" colspan="1">18.0–20.0</td><td rowspan="1" colspan="1">16.0–20.0</td><td rowspan="1" colspan="1">17.0–19.0</td><td rowspan="1" colspan="1">19.0–24.0</td><td rowspan="1" colspan="1">16.0–20.0</td><td rowspan="1" colspan="1">18.0–21.0</td></tr><tr><td rowspan="1" colspan="1">Pelvic-fin length in %SL</td><td rowspan="1" colspan="1">12.6–14.6</td><td rowspan="1" colspan="1">13.0–14.0</td><td rowspan="1" colspan="1">10.0–14.0</td><td rowspan="1" colspan="1">11.0–15.0</td><td rowspan="1" colspan="1">13.0–17.0</td><td rowspan="1" colspan="1">12.0–20.0</td><td rowspan="1" colspan="1">14.0–16.0</td></tr><tr><td rowspan="1" colspan="1">Caudal-peduncle depth in %SL</td><td rowspan="1" colspan="1">7.2–7.8</td><td rowspan="1" colspan="1">6.0–7.1</td><td rowspan="1" colspan="1">5.8–7.5</td><td rowspan="1" colspan="1">5.7–7.7</td><td rowspan="1" colspan="1">6.5–8.5</td><td rowspan="1" colspan="1">6.3–11.6</td><td rowspan="1" colspan="1">6.4–8.3</td></tr><tr><td rowspan="1" colspan="1">Caudal-peduncle width in %SL</td><td rowspan="1" colspan="1">3.0–4.1</td><td rowspan="1" colspan="1">–</td><td rowspan="1" colspan="1">5.2–7.2</td><td rowspan="1" colspan="1">4.2–4.9</td><td rowspan="1" colspan="1">2.8–5.7</td><td rowspan="1" colspan="1">–</td><td rowspan="1" colspan="1">3.0–5.5</td></tr><tr><td rowspan="1" colspan="1">Longest dorsal-fin spine in %SL</td><td rowspan="1" colspan="1">12.4–13.1</td><td rowspan="1" colspan="1">12.0</td><td rowspan="1" colspan="1">–</td><td rowspan="1" colspan="1">12.0–16.0</td><td rowspan="1" colspan="1">12.0–15.0</td><td rowspan="1" colspan="1">12.0–15.0</td><td rowspan="1" colspan="1">13.0–16.0</td></tr><tr><td rowspan="1" colspan="1">Penultimate dorsal-fin spine in %SL</td><td rowspan="1" colspan="1">1.9–2.8</td><td rowspan="1" colspan="1">2.9</td><td rowspan="1" colspan="1">–</td><td rowspan="1" colspan="1">2.6–3.7</td><td rowspan="1" colspan="1">2.5–3.8</td><td rowspan="1" colspan="1">0.6–1.3</td><td rowspan="1" colspan="1">2.1–3.8</td></tr><tr><td rowspan="1" colspan="1">Last dorsal-fin spine in %SL</td><td rowspan="1" colspan="1">3.2</td><td rowspan="1" colspan="1">2.5</td><td rowspan="1" colspan="1">–</td><td rowspan="1" colspan="1">3.3–4.1</td><td rowspan="1" colspan="1">2.1–3.7</td><td rowspan="1" colspan="1">3.1–3.6</td><td rowspan="1" colspan="1">3.1–5.5</td></tr><tr><td rowspan="1" colspan="1">First anal-fin spine in %SL</td><td rowspan="1" colspan="1">1.3–1.4</td><td rowspan="1" colspan="1">1.5–1.9</td><td rowspan="1" colspan="1">1.1–2.4</td><td rowspan="1" colspan="1">1.0–1.9</td><td rowspan="1" colspan="1">1.0–2.9</td><td rowspan="1" colspan="1">1.2–3.8</td><td rowspan="1" colspan="1">1.4–2.8</td></tr><tr><td rowspan="1" colspan="1">Third anal-fin spine in %SL</td><td rowspan="1" colspan="1">4.5–5.2</td><td rowspan="1" colspan="1">4.2–5.3</td><td rowspan="1" colspan="1">2.7–6.0</td><td rowspan="1" colspan="1">4.1–6.4</td><td rowspan="1" colspan="1">3.1–6.7</td><td rowspan="1" colspan="1">4.8–7.1</td><td rowspan="1" colspan="1">4.7–7.3</td></tr><tr><td rowspan="1" colspan="1">Pelvic base to anus in %SL</td><td rowspan="1" colspan="1">28.1</td><td rowspan="1" colspan="1">–</td><td rowspan="1" colspan="1">25.0–30.0</td><td rowspan="1" colspan="1">8.0–11.0</td><td rowspan="1" colspan="1">15.0–27.0</td><td rowspan="1" colspan="1">–</td><td rowspan="1" colspan="1">9.0–14.0</td></tr></tbody></table></table-wrap><p>Color of market specimens dusky rose dorsally, becoming silver-pink ventrally (Figs <xref ref-type="fig" rid="F1">1</xref>–<xref ref-type="fig" rid="F2">2</xref>). Indistinct wide lateral bar of yellowish pink below lateral-line canal. Indistinct dark mottling above the lateral-line canal. Centers of flank scales darker pink. Dorsal fin pinkish white; pelvic, anal, and caudal fins whitish, with rays pinker than membrane; pectoral fins pink, grading to white distally; lips red. In alcohol, uniformly tan, no distinct coloration remains (Fig. <xref ref-type="fig" rid="F1">1</xref>).</p></tp:treatment-sec><tp:treatment-sec sec-type="distribution" id="SECID0E4DAI"><title>Distribution.</title><p>All three specimens of <italic><tp:taxon-name><tp:taxon-name-part taxon-name-part-type="genus" reg="Emmelichthys">Emmelichthys</tp:taxon-name-part><tp:taxon-name-part taxon-name-part-type="species" reg="papillatus">papillatus</tp:taxon-name-part></tp:taxon-name></italic> were collected from markets of the Visayas region of the Philippines (Fig. <xref ref-type="fig" rid="F2">2C</xref>). It is unknown if this species occurs beyond Philippine waters.</p></tp:treatment-sec><tp:treatment-sec><!--Section generated to contain objects referenced in tp:taxon-treatment.--><table-wrap id="T1" position="float" orientation="portrait"><label>Table 1.</label><caption><p>Specimens examined in this study.</p></caption><table id="TID0E44AG" rules="all"><tbody><tr><th rowspan="1" colspan="1">Species</th><th rowspan="1" colspan="1">Museum voucher</th><th rowspan="1" colspan="1">Count</th><th rowspan="1" colspan="1">Collection latitude, longitude</th><th rowspan="1" colspan="1">SL (mm)</th><th rowspan="1" colspan="1">MorphoSource</th></tr><tr><td rowspan="1" colspan="1">
                  <bold><italic><tp:taxon-name><tp:taxon-name-part taxon-name-part-type="genus" reg="Emmelichthys">Emmelichthys</tp:taxon-name-part><tp:taxon-name-part taxon-name-part-type="species" reg="papillatus">papillatus</tp:taxon-name-part></tp:taxon-name></italic> sp. nov. holotype</bold>
                </td><td rowspan="1" colspan="1">PNM 15806</td><td rowspan="1" colspan="1">1</td><td rowspan="1" colspan="1">
                  <named-content xmlns:xlink="http://www.w3.org/1999/xlink" content-type="dwc:verbatimCoordinates" xlink:type="simple">
                    <named-content content-type="geo-json" specific-use="{&#34;type&#34;:&#34;Point&#34;,&#34;coordinates&#34;:[123.000000,11.000000]}" id="NCID0ESMAC" xlink:type="simple">11.000, 123.000</named-content>
                  </named-content>
                </td><td rowspan="1" colspan="1">130</td><td rowspan="1" colspan="1">554144</td></tr><tr><td rowspan="1" colspan="1">
                  <bold><italic><tp:taxon-name><tp:taxon-name-part taxon-name-part-type="genus" reg="Emmelichthys">Emmelichthys</tp:taxon-name-part><tp:taxon-name-part taxon-name-part-type="species" reg="papillatus">papillatus</tp:taxon-name-part></tp:taxon-name></italic> sp. nov. paratype</bold>
                </td><td rowspan="1" colspan="1">USNM 424606</td><td rowspan="1" colspan="1">1</td><td rowspan="1" colspan="1">
                  <named-content xmlns:xlink="http://www.w3.org/1999/xlink" content-type="dwc:verbatimCoordinates" xlink:type="simple">
                    <named-content content-type="geo-json" specific-use="{&#34;type&#34;:&#34;Point&#34;,&#34;coordinates&#34;:[123.892000,10.292000]}" id="NCID0E4NAC" xlink:type="simple">10.292, 123.892</named-content>
                  </named-content>
                </td><td rowspan="1" colspan="1">122</td><td rowspan="1" colspan="1">553712</td></tr><tr><td rowspan="1" colspan="1">
                  <bold><italic><tp:taxon-name><tp:taxon-name-part taxon-name-part-type="genus" reg="Emmelichthys">Emmelichthys</tp:taxon-name-part><tp:taxon-name-part taxon-name-part-type="species" reg="papillatus">papillatus</tp:taxon-name-part></tp:taxon-name></italic> sp. nov. paratype</bold>
                </td><td rowspan="1" colspan="1">KAUM-I. 193858</td><td rowspan="1" colspan="1">1</td><td rowspan="1" colspan="1">
                  <named-content xmlns:xlink="http://www.w3.org/1999/xlink" content-type="dwc:verbatimCoordinates" xlink:type="simple">
                    <named-content content-type="geo-json" specific-use="{&#34;type&#34;:&#34;Point&#34;,&#34;coordinates&#34;:[123.892000,10.292000]}" id="NCID0EIPAC" xlink:type="simple">10.292, 123.892</named-content>
                  </named-content>
                </td><td rowspan="1" colspan="1">119</td><td rowspan="1" colspan="1">553717</td></tr><tr><td rowspan="1" colspan="1">
                  <italic>
                    <tp:taxon-name><tp:taxon-name-part taxon-name-part-type="genus" reg="Emmelichthys">Emmelichthys</tp:taxon-name-part><tp:taxon-name-part taxon-name-part-type="species" reg="karnellai">karnellai</tp:taxon-name-part></tp:taxon-name>
                  </italic>
                </td><td rowspan="1" colspan="1">KAUM-I. 146310</td><td rowspan="1" colspan="1">1</td><td rowspan="1" colspan="1"/><td rowspan="1" colspan="1">212</td><td rowspan="1" colspan="1"/></tr><tr><td rowspan="1" colspan="1">
                  <italic>
                    <tp:taxon-name><tp:taxon-name-part taxon-name-part-type="genus" reg="Emmelichthys">Emmelichthys</tp:taxon-name-part><tp:taxon-name-part taxon-name-part-type="species" reg="karnellai">karnellai</tp:taxon-name-part></tp:taxon-name>
                  </italic>
                </td><td rowspan="1" colspan="1">KAUM-I. 149380</td><td rowspan="1" colspan="1">1</td><td rowspan="1" colspan="1">
                  <named-content xmlns:xlink="http://www.w3.org/1999/xlink" content-type="dwc:verbatimCoordinates" xlink:type="simple">
                    <named-content content-type="geo-json" specific-use="{&#34;type&#34;:&#34;Point&#34;,&#34;coordinates&#34;:[129.467000,28.467000]}" id="NCID0EQBAE" xlink:type="simple">28.467, 129.467</named-content>
                  </named-content>
                </td><td rowspan="1" colspan="1">208</td><td rowspan="1" colspan="1"/></tr><tr><td rowspan="1" colspan="1"><italic><tp:taxon-name><tp:taxon-name-part taxon-name-part-type="genus" reg="Emmelichthys">Emmelichthys</tp:taxon-name-part><tp:taxon-name-part taxon-name-part-type="species" reg="karnellai">karnellai</tp:taxon-name-part></tp:taxon-name></italic> paratype</td><td rowspan="1" colspan="1">USNM 214689</td><td rowspan="1" colspan="1">1</td><td rowspan="1" colspan="1">
                  <named-content xmlns:xlink="http://www.w3.org/1999/xlink" content-type="dwc:verbatimCoordinates" xlink:type="simple">
                    <named-content content-type="geo-json" specific-use="{&#34;type&#34;:&#34;Point&#34;,&#34;coordinates&#34;:[-157.207000,21.260000]}" id="NCID0EYCAE" xlink:type="simple">21.260, -157.207</named-content>
                  </named-content>
                </td><td rowspan="1" colspan="1">101</td><td rowspan="1" colspan="1">553688</td></tr><tr><td rowspan="1" colspan="1">
                  <italic>
                    <tp:taxon-name><tp:taxon-name-part taxon-name-part-type="genus" reg="Emmelichthys">Emmelichthys</tp:taxon-name-part><tp:taxon-name-part taxon-name-part-type="species" reg="nitidus">nitidus</tp:taxon-name-part></tp:taxon-name>
                  </italic>
                </td><td rowspan="1" colspan="1">CSIRO H4244-01</td><td rowspan="1" colspan="1">1</td><td rowspan="1" colspan="1">
                  <named-content xmlns:xlink="http://www.w3.org/1999/xlink" content-type="dwc:verbatimCoordinates" xlink:type="simple">
                    <named-content content-type="geo-json" specific-use="{&#34;type&#34;:&#34;Point&#34;,&#34;coordinates&#34;:[149.277000,-38.188000]}" id="NCID0EAEAE" xlink:type="simple">-38.188, 149.277</named-content>
                  </named-content>
                </td><td rowspan="1" colspan="1">274</td><td rowspan="1" colspan="1">553698</td></tr><tr><td rowspan="1" colspan="1">
                  <italic>
                    <tp:taxon-name><tp:taxon-name-part taxon-name-part-type="genus" reg="Emmelichthys">Emmelichthys</tp:taxon-name-part><tp:taxon-name-part taxon-name-part-type="species" reg="nitidus">nitidus</tp:taxon-name-part></tp:taxon-name>
                  </italic>
                </td><td rowspan="1" colspan="1">NSMT P.125978</td><td rowspan="1" colspan="1">16</td><td rowspan="1" colspan="1">
                  <named-content xmlns:xlink="http://www.w3.org/1999/xlink" content-type="dwc:verbatimCoordinates" xlink:type="simple">
                    <named-content content-type="geo-json" specific-use="{&#34;type&#34;:&#34;Point&#34;,&#34;coordinates&#34;:[130.035000,-32.355000]}" id="NCID0EIFAE" xlink:type="simple">-32.355, 130.035</named-content>
                  </named-content>
                </td><td rowspan="1" colspan="1">116–123</td><td rowspan="1" colspan="1">553651</td></tr><tr><td rowspan="1" colspan="1"><italic><tp:taxon-name><tp:taxon-name-part taxon-name-part-type="genus" reg="Emmelichthys">Emmelichthys</tp:taxon-name-part><tp:taxon-name-part taxon-name-part-type="species" reg="struhsakeri">struhsakeri</tp:taxon-name-part></tp:taxon-name></italic> holotype</td><td rowspan="1" colspan="1">USNM 214690</td><td rowspan="1" colspan="1">1</td><td rowspan="1" colspan="1">
                  <named-content xmlns:xlink="http://www.w3.org/1999/xlink" content-type="dwc:verbatimCoordinates" xlink:type="simple">
                    <named-content content-type="geo-json" specific-use="{&#34;type&#34;:&#34;Point&#34;,&#34;coordinates&#34;:[-156.830000,20.722000]}" id="NCID0EQGAE" xlink:type="simple">20.722, -156.830</named-content>
                  </named-content>
                </td><td rowspan="1" colspan="1">150</td><td rowspan="1" colspan="1">553667</td></tr><tr><td rowspan="1" colspan="1"><italic><tp:taxon-name><tp:taxon-name-part taxon-name-part-type="genus" reg="Emmelichthys">Emmelichthys</tp:taxon-name-part><tp:taxon-name-part taxon-name-part-type="species" reg="struhsakeri">struhsakeri</tp:taxon-name-part></tp:taxon-name></italic> paratype</td><td rowspan="1" colspan="1">USNM 214691</td><td rowspan="1" colspan="1">10</td><td rowspan="1" colspan="1">
                  <named-content xmlns:xlink="http://www.w3.org/1999/xlink" content-type="dwc:verbatimCoordinates" xlink:type="simple">
                    <named-content content-type="geo-json" specific-use="{&#34;type&#34;:&#34;Point&#34;,&#34;coordinates&#34;:[-156.830000,20.722000]}" id="NCID0EYHAE" xlink:type="simple">20.722, -156.830</named-content>
                  </named-content>
                </td><td rowspan="1" colspan="1">136–159</td><td rowspan="1" colspan="1"/></tr><tr><td rowspan="1" colspan="1"><italic><tp:taxon-name><tp:taxon-name-part taxon-name-part-type="genus" reg="Emmelichthys">Emmelichthys</tp:taxon-name-part><tp:taxon-name-part taxon-name-part-type="species" reg="struhsakeri">struhsakeri</tp:taxon-name-part></tp:taxon-name></italic> paratype</td><td rowspan="1" colspan="1">AMS I.17244-001</td><td rowspan="1" colspan="1">1</td><td rowspan="1" colspan="1">
                  <named-content xmlns:xlink="http://www.w3.org/1999/xlink" content-type="dwc:verbatimCoordinates" xlink:type="simple">
                    <named-content content-type="geo-json" specific-use="{&#34;type&#34;:&#34;Point&#34;,&#34;coordinates&#34;:[151.000000,-34.330000]}" id="NCID0EAJAE" xlink:type="simple">-34.330, 151.000</named-content>
                  </named-content>
                </td><td rowspan="1" colspan="1">170</td><td rowspan="1" colspan="1"/></tr><tr><td rowspan="1" colspan="1">
                  <italic>
                    <tp:taxon-name><tp:taxon-name-part taxon-name-part-type="genus" reg="Emmelichthys">Emmelichthys</tp:taxon-name-part><tp:taxon-name-part taxon-name-part-type="species" reg="struhsakeri">struhsakeri</tp:taxon-name-part></tp:taxon-name>
                  </italic>
                </td><td rowspan="1" colspan="1">KAUM-I. 149520</td><td rowspan="1" colspan="1">1</td><td rowspan="1" colspan="1">
                  <named-content xmlns:xlink="http://www.w3.org/1999/xlink" content-type="dwc:verbatimCoordinates" xlink:type="simple">
                    <named-content content-type="geo-json" specific-use="{&#34;type&#34;:&#34;Point&#34;,&#34;coordinates&#34;:[129.467000,28.467000]}" id="NCID0EIKAE" xlink:type="simple">28.467, 129.467</named-content>
                  </named-content>
                </td><td rowspan="1" colspan="1">216</td><td rowspan="1" colspan="1"/></tr><tr><td rowspan="1" colspan="1">
                  <italic>
                    <tp:taxon-name><tp:taxon-name-part taxon-name-part-type="genus" reg="Erythrocles">Erythrocles</tp:taxon-name-part><tp:taxon-name-part taxon-name-part-type="species" reg="microceps">microceps</tp:taxon-name-part></tp:taxon-name>
                  </italic>
                </td><td rowspan="1" colspan="1">NSMT P.102428</td><td rowspan="1" colspan="1">10</td><td rowspan="1" colspan="1"/><td rowspan="1" colspan="1">68–80</td><td rowspan="1" colspan="1"/></tr><tr><td rowspan="1" colspan="1">
                  <italic>
                    <tp:taxon-name><tp:taxon-name-part taxon-name-part-type="genus" reg="Erythrocles">Erythrocles</tp:taxon-name-part><tp:taxon-name-part taxon-name-part-type="species" reg="schlegelii">schlegelii</tp:taxon-name-part></tp:taxon-name>
                  </italic>
                </td><td rowspan="1" colspan="1">NSMT P.105302</td><td rowspan="1" colspan="1">1</td><td rowspan="1" colspan="1"/><td rowspan="1" colspan="1">119</td><td rowspan="1" colspan="1"/></tr><tr><td rowspan="1" colspan="1">
                  <italic>
                    <tp:taxon-name><tp:taxon-name-part taxon-name-part-type="genus" reg="Erythrocles">Erythrocles</tp:taxon-name-part><tp:taxon-name-part taxon-name-part-type="species" reg="schlegelii">schlegelii</tp:taxon-name-part></tp:taxon-name>
                  </italic>
                </td><td rowspan="1" colspan="1">USNM 403355</td><td rowspan="1" colspan="1">1</td><td rowspan="1" colspan="1">
                  <named-content xmlns:xlink="http://www.w3.org/1999/xlink" content-type="dwc:verbatimCoordinates" xlink:type="simple">
                    <named-content content-type="geo-json" specific-use="{&#34;type&#34;:&#34;Point&#34;,&#34;coordinates&#34;:[123.267000,9.199000]}" id="NCID0EONAE" xlink:type="simple">9.199, 123.267</named-content>
                  </named-content>
                </td><td rowspan="1" colspan="1">230</td><td rowspan="1" colspan="1"/></tr><tr><td rowspan="1" colspan="1">
                  <italic>
                    <tp:taxon-name><tp:taxon-name-part taxon-name-part-type="genus" reg="Erythrocles">Erythrocles</tp:taxon-name-part><tp:taxon-name-part taxon-name-part-type="species" reg="scintillans">scintillans</tp:taxon-name-part></tp:taxon-name>
                  </italic>
                </td><td rowspan="1" colspan="1">OCF-P. 3558</td><td rowspan="1" colspan="1">1</td><td rowspan="1" colspan="1"/><td rowspan="1" colspan="1"/><td rowspan="1" colspan="1"/></tr><tr><td rowspan="1" colspan="1"><italic><tp:taxon-name><tp:taxon-name-part taxon-name-part-type="genus" reg="Erythrocles">Erythrocles</tp:taxon-name-part><tp:taxon-name-part taxon-name-part-type="species" reg="scintillans">scintillans</tp:taxon-name-part></tp:taxon-name></italic> holotype</td><td rowspan="1" colspan="1">USNM 51051</td><td rowspan="1" colspan="1">1</td><td rowspan="1" colspan="1"/><td rowspan="1" colspan="1">282</td><td rowspan="1" colspan="1"/></tr><tr><td rowspan="1" colspan="1">
                  <italic>
                    <tp:taxon-name><tp:taxon-name-part taxon-name-part-type="genus" reg="Plagiogeneion">Plagiogeneion</tp:taxon-name-part><tp:taxon-name-part taxon-name-part-type="species" reg="macrolepis">macrolepis</tp:taxon-name-part></tp:taxon-name>
                  </italic>
                </td><td rowspan="1" colspan="1">CSIRO H8671-01</td><td rowspan="1" colspan="1">1</td><td rowspan="1" colspan="1">
                  <named-content xmlns:xlink="http://www.w3.org/1999/xlink" content-type="dwc:verbatimCoordinates" xlink:type="simple">
                    <named-content content-type="geo-json" specific-use="{&#34;type&#34;:&#34;Point&#34;,&#34;coordinates&#34;:[144.192000,-41.177000]}" id="NCID0EUQAE" xlink:type="simple">-41.177, 144.192</named-content>
                  </named-content>
                </td><td rowspan="1" colspan="1">215</td><td rowspan="1" colspan="1"/></tr><tr><td rowspan="1" colspan="1">
                  <italic>
                    <tp:taxon-name><tp:taxon-name-part taxon-name-part-type="genus" reg="Plagiogeneion">Plagiogeneion</tp:taxon-name-part><tp:taxon-name-part taxon-name-part-type="species" reg="rubiginosum">rubiginosum</tp:taxon-name-part></tp:taxon-name>
                  </italic>
                </td><td rowspan="1" colspan="1">NZ P.045174</td><td rowspan="1" colspan="1">1</td><td rowspan="1" colspan="1">
                  <named-content xmlns:xlink="http://www.w3.org/1999/xlink" content-type="dwc:verbatimCoordinates" xlink:type="simple">
                    <named-content content-type="geo-json" specific-use="{&#34;type&#34;:&#34;Point&#34;,&#34;coordinates&#34;:[-176.955000,-44.178000]}" id="NCID0E3RAE" xlink:type="simple">-44.178, -176.955</named-content>
                  </named-content>
                </td><td rowspan="1" colspan="1">194</td><td rowspan="1" colspan="1"/></tr></tbody></table></table-wrap></tp:treatment-sec><ref-list><ref id="B14"><mixed-citation xmlns:xlink="http://www.w3.org/1999/xlink" xlink:type="simple"><person-group><name name-style="western"><surname>Heemstra</surname><given-names>PC</given-names></name><name name-style="western"><surname>Randall</surname><given-names>JE</given-names></name></person-group> (<year>1977</year>) <article-title>A revision of the <tp:taxon-name><tp:taxon-name-part taxon-name-part-type="family">Emmelichthyidae</tp:taxon-name-part></tp:taxon-name> (<tp:taxon-name><tp:taxon-name-part taxon-name-part-type="class">Pisces</tp:taxon-name-part></tp:taxon-name>: <tp:taxon-name><tp:taxon-name-part taxon-name-part-type="order">Perciformes</tp:taxon-name-part></tp:taxon-name>).</article-title><source>Marine and Freshwater Research</source><volume>28</volume>(<issue>3</issue>): <fpage>361</fpage>–<lpage>396</lpage>. <ext-link xlink:href="10.1071/MF9770361" ext-link-type="doi" xlink:type="simple">https://doi.org/10.1071/MF9770361</ext-link></mixed-citation></ref><ref id="B21"><mixed-citation xmlns:xlink="http://www.w3.org/1999/xlink" xlink:type="simple"><person-group><name name-style="western"><surname>Kotlyar</surname><given-names>AN</given-names></name></person-group> (<year>1982</year>) <article-title>A new species of the genus <italic><tp:taxon-name><tp:taxon-name-part taxon-name-part-type="genus">Emmelichthys</tp:taxon-name-part></tp:taxon-name></italic> (<tp:taxon-name><tp:taxon-name-part taxon-name-part-type="family">Emmelichthyidae</tp:taxon-name-part></tp:taxon-name>, <tp:taxon-name><tp:taxon-name-part taxon-name-part-type="superclass">Osteichthyes</tp:taxon-name-part></tp:taxon-name>) from the south-western [sic, south-eastern] part of the Pacific Ocean. Biulleten’ Moskovskogo Obshchestva Ispytatelei Prirody.</article-title><source>Otdel Biologicheskii</source><volume>87</volume>(<issue>1</issue>): <fpage>48</fpage>–<lpage>52</lpage>. [Bulletin of the Moscow Society of Naturalists Biological Series]</mixed-citation></ref><ref id="B8"><mixed-citation xmlns:xlink="http://www.w3.org/1999/xlink" xlink:type="simple"><person-group><name name-style="western"><surname>Fricke</surname><given-names>R</given-names></name><name name-style="western"><surname>Golani</surname><given-names>D</given-names></name><name name-style="western"><surname>Appelbaum-Golani</surname><given-names>B</given-names></name></person-group> (<year>2014</year>) <article-title><italic><tp:taxon-name><tp:taxon-name-part taxon-name-part-type="genus">Emmelichthys</tp:taxon-name-part><tp:taxon-name-part taxon-name-part-type="species">marisrubri</tp:taxon-name-part></tp:taxon-name></italic>, a new rover from the southern Red Sea (<tp:taxon-name><tp:taxon-name-part taxon-name-part-type="subclass">Teleostei</tp:taxon-name-part></tp:taxon-name>: <tp:taxon-name><tp:taxon-name-part taxon-name-part-type="family">Emmelichthyidae</tp:taxon-name-part></tp:taxon-name>).</article-title><source>Cybium</source><volume>38</volume>(<issue>2</issue>): <fpage>83</fpage>–<lpage>87</lpage>. <ext-link xlink:href="10.26028/cybium/2014-382-001" ext-link-type="doi" xlink:type="simple">https://doi.org/10.26028/cybium/2014-382-001</ext-link></mixed-citation></ref><ref id="B25"><mixed-citation xmlns:xlink="http://www.w3.org/1999/xlink" xlink:type="simple"><person-group><name name-style="western"><surname>Motomura</surname><given-names>H</given-names></name><name name-style="western"><surname>Alama</surname><given-names>UB</given-names></name><name name-style="western"><surname>Muto</surname><given-names>N</given-names></name><name name-style="western"><surname>Babaran</surname><given-names>RP</given-names></name><name name-style="western"><surname>Ishikawa</surname><given-names>S</given-names></name></person-group> (<year>2017</year>) <source>Commercial and bycatch market fishes of Panay Island, Republic of the Philippines.</source><publisher-name>The Kagoshima University Museum</publisher-name>, <publisher-loc>Kagoshima, University of the Philippines Visayas, Iloilo, and Research Institute for Humanity and Nature, Kyoto</publisher-loc>, <size units="page">246 pp</size>. [911 figs]</mixed-citation></ref></ref-list></tp:taxon-treatment>
